# Supplementary material for: Apoptotic Induction by Biosynthesized Gold Nanoparticles Using Phormidesmis communis Strain AB_11_10 against Osteosarcoma Cancer
Source: Biomedicines. 2024 Jul 15;12(7):1570. doi: 10.3390/biomedicines12071570 (PMC11274524; doi:10.3390/biomedicines12071570)
Supplement: Supplementary file 1 [file biomedicines-12-01570-s001.zip]

Archive with 1 entries (1 files):
- biomedicines-3051958-supplementary.pdf
